# Supplementary material for: Effect of the Substitution of the Mesityl Group with Other Bulky Substituents on the Luminescence Performance of [Pt(1,3-bis(4-Mesityl-pyridin-2-yl)-4,6-difluoro-benzene)Cl]
Source: Molecules. 2025 Mar 27;30(7):1498. doi: 10.3390/molecules30071498 (PMC11990200; doi:10.3390/molecules30071498)
Supplement: Supplementary file 1 [file molecules-30-01498-s001.zip]

Archive with 1 entries (1 files):
- molecules-3531332-supplementary.pdf
